# Supplementary material for: Enhanced Sensitivity Mach–Zehnder Interferometer-Based Tapered-in-Tapered Fiber-Optic Biosensor for the Immunoassay of C-Reactive Protein
Source: Biosensors (Basel). 2025 Feb 6;15(2):90. doi: 10.3390/bios15020090 (PMC11853398; doi:10.3390/bios15020090)
Supplement: Supplementary file 1 [file biosensors-15-00090-s001.zip]

Archive with 1 entries (1 files):
- biosensors-3420087-supplementary.pdf
